# Supplementary material for: A potential role for somatostatin signaling in regulating retinal neurogenesis
Source: Sci Rep. 2021 May 26;11:10962. doi: 10.1038/s41598-021-90554-3 (PMC8155210; doi:10.1038/s41598-021-90554-3)
Supplement: Supplementary file 1 — Supplementary Information 1. [file 41598_2021_90554_MOESM1_ESM.xlsx]

## Sheet: Supplementary_Table1_P0_Neuroge
	p_val	avg_logFC	pct.1	pct.2	p_val_adj
Rpl29	6.29e-53	-1.01674	0.912	1	1.05e-48
Gm8797	2.71e-42	-0.942175	0.116	0.765	4.52e-38
Xist	1.61e-20	1.92605	0.486	0.047	2.69e-16
Mxra7	4.13e-18	0.583931	0.859	0.477	6.87e-14
Tsix	1.62e-16	0.620274	0.361	0	2.7e-12
Hddc3	4.74e-11	0.276138	0.297	0.027	7.9e-07
Cwc22	2.57e-07	0.426501	0.643	0.477	0.00427816
Mettl23	3.39e-06	0.259683	0.49	0.275	0.0564901
Ldha	5.11e-06	0.381705	0.707	0.557	0.0851189
Snhg6	1.25e-05	0.252972	0.703	0.523	0.208081
Sstr2	3.35e-05	0.653355	0.474	0.309	0.558749

## Sheet: Supplementary_Table2_Explant_Ne
	p_val	avg_logFC	pct.1	pct.2	p_val_adj
Xist	4.03e-19	-0.657578	0.631	0.995	6.05e-15
Eif2s1	6.85e-07	0.265015	0.574	0.342	0.0102935

## Sheet: Supplementary_Table3_Monocle_gu
Sstr2
Mxra7
Pnrc2
Mif
Psip1
Klhdc8a
Cald1
Dbi
Ube2t
Ckap2
Dbf4
Map2
Ccnb2
Six3
Aspm
Hmgn5
Tubb4b
Neurog2
Pcdh17
Onecut2
Racgap1
Sox11
Cenpa
Fdx1
Dlgap5
Ccnb1
Eno1
Kif5c
Egr1
Gadd45g
Auts2
Mns1
G2e3
Insm1
Hmgb2
Cenpe
Prc1
Smad2
Lig1
Gm1673
Ier2
Cdkn3
Utp14b
Ube2c
Hmmr
Slbp
Ank3
Hist1h2af
Cks2
Pax6
Msi2
Tpx2
Rrm2
Nnat
Arl6ip1
Hist1h3e
Neurod4
Meg3

## Sheet: Supplementary_Table4_pseudotime
Cenpf
Ube2c
Hmgb2
Top2a
Cenpa
Pclaf
Tubb4b
Mki67
Cks2
Prc1
H2afx
Birc5
Cdc20
Cdca8
Nusap1
Tpx2
Mt1
Ccnb1
Cdk1
Cenpe
Rrm2
Spc25
Ccna2
Smc4
Cdca3
Tuba1b
H1fx
Megf11
Esco2
Pbk
Ccnb2
Hist1h3c
Smc2
Pttg1
Prdm8
Fbxo5
Id2
Kif23
Kif11
Knl1
Gmnn
Aurkb
Racgap1
Fez1
Malat1
Olig2
C1qtnf4
Ccdc34
Aspm
Pimreg
Lockd
Kif15
Mis18bp1
Spc24
Acsl3
Smpd3
Knstrn
Ckap2l
Ube2s
E130114P18Rik
Cdkn3
Arhgap11a
Ckap2
Sox2
Clspn
Dynll1
Espn
Dlgap5
Tuba1c
Tacc3
Ect2
Cd9
Rsph1
Cyba
Usp1
Clic1
Sapcd2
Kif20b
Hes2
Plk1
Sgo1
Dbf4
Nde1
Sgo2a
Tfap2d
Id4
Sapcd1
Foxn4
Cks1b
Tipin
Ska1
Cenpm
Uhrf1
Incenp
Nek2
Lmnb1
Kif4
Cenpw
B3galt2
Dtl
Bub1b
Dnajc9
Hsp90b1
Mxd3
Nuf2
Ncapg2
Cdk2ap2
Hist1h2bm
Asf1b
Hirip3
Aurka
Bub1
Cenph
Cdca2
Neil3
Cit
Kif2c
Rad51ap1
Ncapg
Klf9
Ndc80
Kif18a
Kif22
Mdm1
Mns1
Jam2
Epcam
Prox1
Cep89
Shcbp1
Cenpp
Gas2l3
Melk
Cep55
Bora
Nin
Hjurp
Prss56
Kpna2
Hist1h2an
Dcdc2a
Gm8797
Mpp6
Spdl1
Cenpq
Rad51
Topbp1
Frat2
Pmp22
Cthrc1
E2f7
Hist1h2ag
Selenoh
Plpp3
Pla2g16
C330027C09Rik
Ccdc18
Tmem237
Ckap5
Rfc4
Cenpk
Nucks1
Cntrl
Kif20a
E2f8
Trim59
Hdgf
Rtkn2
Lbr
Mad2l1

## Sheet: Supplementary_Table5_pseudotime
Meg3
Krt73
Nnat
Tubb3
Rtn1
Gal
Cldn5
Neurod4
Igfbp5
Tma7
Sox4
Ptf1a
Ldha
Tmsb4x
Nupr1
Chgb
Pik3r1
Chodl
Arhgap31
Ankrd33b
Tuba1a
Basp1
Ptn
Cst3
Sphkap
Ppp1r14a
Tmsb10
Cplx2
Cd24a
Rgs16
Syt1
Pax6
A930003A15Rik
Cltb
Btg2
Gm266
Map1b
Rsph10b
Rbp1
Slc1a2
Mdk
H1f0
Ckb
Olfm1
Amer2
Rtl8a
Iyd
Lmo1
Dll3
Gm26735
Gamt
Ppp1r14b
Aplp1
Gm3764
Elavl4
Mir124-2hg
P2rx1
Klc3
Tkt
Sv2b
Mgarp
Sox9
Trib2
Tubb5
Actb
Miat
Ppib
Igfbp2
Cacna2d2
Ndrg1
Higd2a
Srrm4
1810041L15Rik
Slc22a7
Fam53b
Cacng4
Adgrl3
Six3
Pcdh19
Dlx1
Scrt2
Hopx
Slc6a1
Adamts1
Dhx32
Fyco1
2021-09-03
Mir9-3hg
Ripply3
Vstm2l
Luzp2
Nyap2
Podxl2
Spsb1
Rax
Tcf4
Galnt18
Dner
Trp53i11
Zbtb20
E130218I03Rik
Mpped2
Cspg5
Robo2
Gria1
Wdr66
Celf3
Jund
Tpd52
Soga3
Foxn3
Penk
Ypel2
Lingo3
Kirrel2
Zeb2
Dusp1
Kdm6b
Hcn4
Camk2d
Mif
mt-Nd2
Gucy1b1
mt-Nd4
mt-Cytb
mt-Nd1
mt-Co3
C730034F03Rik
mt-Co2
H3f3b
Cox8a
B830012L14Rik
Rorb
Prim1
mt-Atp6
Ldhb
Mfap2
Gm9925
Pfn2
Gm16702
Msi1
Tnfaip8
Mfng
Plcd4
Lrrc7
Tnnt1
Anks1
Sdccag8
Rmst
Rpl29
Notum
Fdx1
Mirg
Add2
Smad2
Epb41
Camk2n1
mt-Co1
Sbk1
Cirbp
Tead2
